# Supplementary material for: The molecular phylogeny of eph receptors and ephrin ligands
Source: BMC Cell Biol. 2008 May 21;9:27. doi: 10.1186/1471-2121-9-27 (PMC2405795; doi:10.1186/1471-2121-9-27)
Supplement: Additional file 3 — Accession numbers. A list of accession number for the amino acid sequences used in this study. [file 1471-2121-9-27-S3.xls]

## Sheet: Sheet1
NvEfn1	ref|XP_001639867.1|
NvEfn2	ref|XP_001637013.1|
CeEfn-1	ref|NP_500412.1|
CeEfn-2	ref|NP_501955.2|
CeEfn-3	ref|NP_510250.2|
CeEfn-4	ref|NP_499947.1|
DmEfn	ref|NP_651927.1|
SpEfn	ref|XP_001200001.1|
CiEfnA-a	ref|NP_001028177.1|
CiEfnA-b	ref|NP_001071949.1|
CiEfnA-c	ref|NP_001071693.1|
CiEfnA-d	ref|NP_001071694.1|
BfEfn1	ref|NP_001071695.1|
HsEfnA1	ref|NP_004419.2|
HsEfnA2	ref|NP_001396.2|
HsEfnA3	ref|NP_004943.1|
HsEfnA4	ref|NP_005218.1|
HsEfnA5	ref|NP_001953.1|
HsEfnB1	ref|NP_004420.1|
HsEfnB2	ref|NP_004084.1|
HsEfnB3	ref|NP_001397.1|
EfEph	dbj|BAA81719.3|
NvEph	emb|CAQ15607.1|
CeEph	ref|NP_494806.1|
DmEph	gb|AAD38508.1|AF132028_1
SpEph	ref|XP_001199846.1|
CiEph-a	dbj|BAE06400.1|
CiEph-b	dbj|BAE06403.1|
CiEph-c	ref|NP_001071691.1|
CiEph-d	dbj|BAE06403.1|
CiEph-e	ref|NP_001071691.1|
CiEph-f	ref|NP_001071692.1|
HsEphA1	ref|NP_005223.3|
HsEphA2	ref|NP_004422.2|
HsEphA3	ref|NP_005224.2|
HsEphA4	ref|NP_004429.1|
HsEphA5	ref|NP_004430.3|
HsEphA6	sp|Q9UF33|EPHA6_HUMAN
HsEphA7	ref|NP_004431.1|
HsEphA8	ref|NP_065387.1|
HsEphA10	sp|Q5JZY3|EPHAA_HUMAN
HsEphB1	ref|NP_004432.1|
HsEphB2	ref|NP_004433.2|
HsEphB3	ref|NP_004434.2|
HsEphB4	ref|NP_004435.3|
HsEphB6	gb|EAW51900.1|
